# Supplementary material for: Modulation of Splenic B Cell Subsets during Experimental Leishmania donovani Infection in BALB/c Mice
Source: Pathogens. 2021 Jun 29;10(7):814. doi: 10.3390/pathogens10070814 (PMC8308600; doi:10.3390/pathogens10070814)
Supplement: Supplementary file 1 [file pathogens-10-00814-s001.zip]

Archive with 1 entries (1 files):
- pathogens-1260834-supplementary.pdf
